# Supplementary material for: Boosting biodiversity monitoring using smartphone-driven, rapidly accumulating community-sourced data
Source: eLife. 2024 Jun 20;13:RP93694. doi: 10.7554/eLife.93694 (PMC11189627; doi:10.7554/eLife.93694)
Supplement: Supplementary file 1. [file elife-93694-supp1.zip]

Archive with 1 entries (1 files):
- S1_file.html
